# Supplementary material for: Honey Bee Gut Microbiome Is Altered by In-Hive Pesticide Exposures
Source: Front Microbiol. 2016 Aug 16;7:1255. doi: 10.3389/fmicb.2016.01255 (PMC4985556; doi:10.3389/fmicb.2016.01255)
Supplement: Data Sheet 1 — An excel file with treatment details and 8 bp barcode information used to tag ITS and 16rRNA gene. [file DataSheet1.XLS]

## Sheet: 16S and ITS Barcodes_Supplemeta
Barcodes for 16S
		Treatment details
Sample lables	Sample ID	Pesticide Treatment	Site	Bee type	Barcode sequence for 16S	Barcode name
1B	CouPB	Coumaphos	Price's fork	Brood	CATCTCGT	104Fbarcod6
1F	CouPF	Coumaphos	Price's fork	Forager	CATCTCCA	104Fbarcod5
2B	CouKB	Coumaphos	Kentland farm	Brood	CATCTGGA	104Fbarcod8
2F	CouKF	Coumaphos	Kentland farm	Forager	CATCTGCT	104Fbarcod7
3B	ConPB	Control	Price's fork	Brood	CATGACGT	104Fbarcod10
3F	ConPF	Control	Price's fork	Forager	CATGACCA	104Fbarcod9
4B	FluMB	tau-fluvalinate	Moore farm	Brood	CATGAGGA	104Fbarcod12
4F	FluMF	tau-fluvalinate	Moore farm	Forager	CATGAGCT	104Fbarcod11
5B	ChlKB	Chlorothalonil	Kentland farm	Brood	CATGCATG	104Fbarcod14
5F	ChlKF	Chlorothalonil	Kentland farm	Forager	CATGCAAC	104Fbarcod13
6B	CouMB	Coumaphos	Moore farm	Brood	CATGCTTC	104Fbarcod16
6F	CouMF	Coumaphos	Moore farm	Forager	CATGCTAG	104Fbarcod15
7B	ConKB	Control	Kentland farm	Brood	CATGGATC	104Fbarcod18
7F	ConKF	Control	Kentland farm	Forager	CATGGAAG	104Fbarcod17
8B	ConMB	Control	Moore farm	Brood	CATGGTTG	104Fbarcod20
8F	ConMF	Control	Moore farm	Forager	CATGGTAC	104Fbarcod19
9B	FluPB	tau-fluvalinate	Price's fork	Brood	CATGTCGA	104Fbarcod22
9F	FluPF	tau-fluvalinate	Price's fork	Forager	CATGTCCT	104Fbarcod21
10B	FluKB	tau-fluvalinate	Kentland farm	Brood	CATGTGGT	104Fbarcod24
10F	FluKF	tau-fluvalinate	Kentland farm	Forager	CATGTGCA	104Fbarcod23
11B	ChlPB	Chlorothalonil	Price's fork	Brood	CCAACCTT	104Fbarcod26
11F	ChlPF	Chlorothalonil	Price's fork	Forager	CCAACCAA	104Fbarcod25
12B	ChlMB	Chlorothalonil	Moore farm	Brood	CCAACGTA	104Fbarcod28
12F	ChlMF	Chlorothalonil	Moore farm	Forager	CCAACGAT	104Fbarcod27
Barcodes for ITS
		Treatment details
Sample lables	Sample ID	Pesticide Treatment	Site	Bee type	Barcode sequence for ITS	Barcode name
1B.ITS	CouPB	Coumaphos	Price's fork	Brood	ATGCCGAT	ITS1F.Bt16
1F.ITS	CouPF	Coumaphos	Price's fork	Forager	ATGCATGC	ITS1F.Bt15
2B.ITS	CouKB	Coumaphos	Kentland farm	Brood	ATGCGCAT	ITS1F.Bt18
2F.ITS	CouKF	Coumaphos	Kentland farm	Forager	ATGCCGTA	ITS1F.Bt17
3B.ITS	ConPB	Control	Price's fork	Brood	ATGCGGAA	ITS1F.Bt20
3F.ITS	ConPF	Control	Price's fork	Forager	ATGCGCTA	ITS1F.Bt19
4B.ITS	FluMB	tau-fluvalinate	Moore farm	Brood	ATGCTACG	ITS1F.Bt22
4F.ITS	FluMF	tau-fluvalinate	Moore farm	Forager	ATGCGGTT	ITS1F.Bt21
5B.ITS	ChlKB	Chlorothalonil	Kentland farm	Brood	ATGCTTCC	ITS1F.Bt24
5F.ITS	ChlKF	Chlorothalonil	Kentland farm	Forager	ATGCTAGC	ITS1F.Bt23
6B.ITS	CouMB	Coumaphos	Moore farm	Brood	ATGGAACG	ITS1F.Bt26
6F.ITS	CouMF	Coumaphos	Moore farm	Forager	ATGCTTGG	ITS1F.Bt25
7B.ITS	ConKB	Control	Kentland farm	Brood	ATGGATCC	ITS1F.Bt28
7F.ITS	ConKF	Control	Kentland farm	Forager	ATGGAAGC	ITS1F.Bt27
8B.ITS	ConMB	Control	Moore farm	Brood	ATGGCCAT	ITS1F.Bt30
8F.ITS	ConMF	Control	Moore farm	Forager	ATGGATGG	ITS1F.Bt29
9B.ITS	FluPB	tau-fluvalinate	Price's fork	Brood	ATGGCGAA	ITS1F.Bt32
9F.ITS	FluPF	tau-fluvalinate	Price's fork	Forager	ATGGCCTA	ITS1F.Bt31
10B.ITS	FluKB	tau-fluvalinate	Kentland farm	Brood	ATGGTACC	ITS1F.Bt34
10F.ITS	FluKF	tau-fluvalinate	Kentland farm	Forager	ATGGCGTT	ITS1F.Bt33
11B.ITS	ChlPB	Chlorothalonil	Price's fork	Brood	ATGGTTCG	ITS1F.Bt36
11F.ITS	ChlPF	Chlorothalonil	Price's fork	Forager	ATGGTAGG	ITS1F.Bt35
12B.ITS	ChlMB	Chlorothalonil	Moore farm	Brood	ATTACCGG	ITS1F.Bt38
12F.ITS	ChlMF	Chlorothalonil	Moore farm	Forager	ATGGTTGC	ITS1F.Bt37
