# Supplementary material for: Honey Bee Gut Microbiome Is Altered by In-Hive Pesticide Exposures
Source: Front Microbiol. 2016 Aug 16;7:1255. doi: 10.3389/fmicb.2016.01255 (PMC4985556; doi:10.3389/fmicb.2016.01255)
Supplement: Table S1 — The composition of 16S rRNA gene and ITS sequences at phylum level (relative abundance) across treatments (Excel file). [file Table1.XLSX]

## Sheet: Sheet1
Supplementary table 1: Realtive abundance of bacteria and fungi in different treamtents at phyla level
			Coumaphos						Control						tau-fluvalinate						Chlorothalonil
			Price's Fork		Kentland Farm		Moore		Price's Fork		Kentland Farm		Moore		Price's Fork		Kentland Farm		Moore		Price's Fork		Kentland Farm		Moore
			Brood	Forager	Brood	Forager	Brood	Forager	Brood	Forager	Brood	Forager	Brood	Forager	Brood	Forager	Brood	Forager	Brood	Forager	Brood	Forager	Brood	Forager	Brood	Forager
Bacteria (Based on 23,000 reads)
Taxonomy	Avg	SE	%	%	%	%	%	%	%	%	%	%	%	%	%	%	%	%	%	%	%	%	%	%	%	%
Unassigned;Other	2.1	0.164655	1.9	2.5	1.7	1.5	0.8	2.8	2.7	1.8	1.6	2.6	4.5	2.8	2.2	2.5	3.2	2.1	1.3	1.4	1.6	-	1.5	1.7	1.8	1.6
k__Bacteria;p__Acidobacteria	0	0.00434783	0	0	0	0	0	0	0	0	0	0	0	0	0	0	0	0	0	0.1	0	-	0	0	0	0
k__Bacteria;p__Actinobacteria	13	1.04874	18.8	16.7	21.2	22.5	9.1	14.9	11.7	14.1	11.3	16.4	14.1	8	8.4	15.6	5.4	5.1	18.4	9.5	19	-	11.8	6.6	9.1	10.5
k__Bacteria;p__Bacteroidetes	0.3	0.105844	0	0	1	0.3	0.4	0.2	0	0	2.3	0.3	0	0	0.1	0.1	0.1	0.3	0.2	0	0.1	-	0.1	0.7	0	0
k__Bacteria;p__Cyanobacteria	1.1	0.268572	0.3	0.1	1.8	3.5	2.5	0.2	0.2	0	4.3	2.8	0.5	0.3	0.1	0.3	0.1	0.1	1.9	0.4	1.1	-	1.3	2.9	0.1	0.3
k__Bacteria;p__Firmicutes	34.4	3.20539	46	43	36	24.7	59.5	15.4	37.8	48.2	47.9	35.5	30	47.8	38.4	26	10.6	26.5	50.9	68.8	16.6	-	17.2	26	18.2	20.2
k__Bacteria;p__Proteobacteria	49.2	3.43698	33	37.7	38.3	47.5	27.7	66.5	47.6	35.9	32.6	42.4	50.9	41.1	50.7	55.5	80.7	66	27.3	19.9	61.7	-	68.1	62	70.8	67.4
Fungi (Based on 24,214 reads)
k__Fungi;Other	25.8396	7.29377	1.09034	2.28571	97.3149	95.2281	0.684262	72.0307	6.75676	6.1082	29.5558	78.4205	0	0.156006	54.5246	6.22977	85.0683	64.6444	0.0438596	0.0540833	0.865801	0.645161	8.38034	6.78914	1.47783	1.79641
k__Fungi;p__Ascomycota	64.6071	6.98303	85.3583	47.2381	2.46734	4.35088	96.6764	19.8467	91.2162	74.8691	68.631	21.2458	99.5943	98.986	31.7297	76.4563	14.2491	30.0209	99.8246	98.1612	60.3175	97.8065	90.7333	92.8115	88.9984	58.982
k__Fungi;p__Basidiomycota	9.36778	2.8905	13.5514	50.2857	0.217707	0.421053	1.17302	8.04598	2.02703	17.801	1.81324	0.333704	0.40568	0.858034	13.0584	16.5049	0.682594	5.33473	0.131579	1.78475	38.8167	1.54839	0.886382	0.399361	9.52381	39.2216
k__Fungi;p__unidentified	0.185474	0.084975	0	0.190476	0	0	1.46628	0.0766284	0	1.22164	0	0	0	0	0.687285	0.809061	0	0	0	0	0	0	0	0	0	0
