# Supplementary material for: Honey Bee Gut Microbiome Is Altered by In-Hive Pesticide Exposures
Source: Front Microbiol. 2016 Aug 16;7:1255. doi: 10.3389/fmicb.2016.01255 (PMC4985556; doi:10.3389/fmicb.2016.01255)
Supplement: Table S2 — Summary of 16S rRNA gene biom table across different treatments (Excel file). [file Table2.XLSX]

## Sheet: biom_table_summary
Num samples: 24
Num observations: 340
Total count: 47743
Table density (fraction of non-zero values): 0.244
Counts/sample summary:
Min: 205.0
Max: 4178.0
Median: 1851.000
Mean: 1989.292
Std. dev.: 847.096
Sample Label	Sample ID	Counts/sample detail:
11F	ChlPF	205
8B	ConMB	1097
11B	ChlPB	1190
5B	ChlKB	1422
2F	CouKF	1468
1F	CouPF	1524
4B	FluMB	1536
12B	ChlMB	1563
3F	ConPF	1573
7B	ConKB	1593
6F	CouMF	1692
10B	FluKB	1744
2B	CouKB	1958
8F	ConMF	1969
9B	FluPB	2074
6B	CouMB	2079
10F	FluKF	2104
5F	ChlKF	2214
1B	CouPB	2221
3B	ConPB	2350
4F	FluMF	2769
7F	ConKF	3536
12F	ChlMF	3684
9F	FluPF	4178
