# Supplementary material for: Honey Bee Gut Microbiome Is Altered by In-Hive Pesticide Exposures
Source: Front Microbiol. 2016 Aug 16;7:1255. doi: 10.3389/fmicb.2016.01255 (PMC4985556; doi:10.3389/fmicb.2016.01255)
Supplement: Table S4 — The alpha diversity indices of bacterial OTUs across different treatments. [file Table4.XLSX]

## Sheet: alphadiv_all_metrics_table_mc10
Sample Label	Sample ID	chao1	observed_species	shannon	simpson	PD_whole_tree	ACE	goods_coverage	berger_parker_d	brillouin_d	dominance	equitability	gini_index	simpson_reciprocal
8F	ConMF	125.75	87	4.13006	0.905037	5.93451	123.148	0.984256	0.169121	2.79213	0.0949633	0.641021	0.953616	10.5304
7F	ConKF	197	152	4.411	0.911799	8.87506	216.647	0.984446	0.158088	2.99074	0.0882012	0.608587	0.936319	11.3377
8B	ConMB	81.4	66	4.13484	0.912461	4.69566	89.2214	0.979945	0.178669	2.77247	0.0875388	0.684078	0.955156	11.4235
6F	CouMF	139.714	84	3.69913	0.854137	6.06098	150.207	0.976359	0.315012	2.49152	0.145863	0.578683	0.961897	6.85575
6B	CouMB	91.0909	66	3.55083	0.841533	5.9855	99.3833	0.988456	0.339586	2.40964	0.158467	0.587458	0.967764	6.31046
4F	FluMF	142.214	92	3.98487	0.880755	6.3635	161.462	0.986277	0.239798	2.70822	0.119245	0.610843	0.956899	8.38609
7B	ConKB	103.077	74	4.21947	0.91406	5.53379	120.515	0.982423	0.166981	2.84981	0.0859398	0.679523	0.953875	11.6361
5B	ChlKB	94.2353	72	4.02067	0.89502	6.19817	116.037	0.980309	0.232068	2.70845	0.10498	0.651656	0.95798	9.52564
1B	CouPB	134	97	3.95897	0.881712	6.02298	138.77	0.983341	0.242683	2.67687	0.118288	0.599852	0.955757	8.45393
3B	ConPB	119	88	3.82814	0.882876	6.15318	122.432	0.986809	0.217447	2.59449	0.117124	0.592643	0.960145	8.53795
4B	FluMB	98	69	3.99138	0.900957	5.17047	125.446	0.98112	0.179036	2.69605	0.0990431	0.653411	0.95967	10.0966
3F	ConPF	80.0909	61	3.82082	0.899336	3.86357	82.4771	0.98665	0.163382	2.58603	0.100664	0.64424	0.963689	9.93407
9F	FluPF	176.2	137	4.11245	0.895437	7.82211	201.224	0.988272	0.185256	2.79879	0.104563	0.579378	0.949106	9.56357
12F	ChlMF	151	110	3.59504	0.842805	6.30844	169.294	0.988599	0.314875	2.44563	0.157195	0.530135	0.962605	6.36154
9B	FluPB	118.714	81	3.83319	0.883482	5.43004	130.71	0.984089	0.186114	2.59593	0.116518	0.604618	0.961314	8.58235
11B	ChlPB	90.2727	63	3.68221	0.860804	4.45071	101.434	0.978992	0.252101	2.47093	0.139196	0.616035	0.96435	7.18409
10F	FluKF	142.1	86	3.91849	0.877347	5.69696	132.183	0.98384	0.234316	2.65108	0.122653	0.609761	0.957853	8.15306
10B	FluKB	116.143	91	3.87592	0.859733	5.86143	133.404	0.981078	0.295872	2.60748	0.140267	0.59558	0.955559	7.12925
5F	ChlKF	113	84	3.84393	0.859082	6.3535	116.888	0.98645	0.32159	2.60363	0.140918	0.601336	0.959299	7.09632
2B	CouKB	111.176	82	3.78434	0.876164	5.72008	126.923	0.983657	0.228294	2.55841	0.123836	0.595252	0.961485	8.0752
2F	CouKF	85.1111	57	3.40718	0.827884	4.19679	93.3283	0.984332	0.337875	2.30046	0.172116	0.584132	0.970448	5.81004
1F	CouPF	126.053	85	3.94129	0.893356	5.54134	147.985	0.973753	0.19685	2.65084	0.106644	0.614924	0.957503	9.37702
12B	ChlMB	114.714	77	3.30796	0.799428	5.03752	120.797	0.978887	0.349968	2.22077	0.200572	0.527855	0.966975	4.98574
