# Supplementary material for: Honey Bee Gut Microbiome Is Altered by In-Hive Pesticide Exposures
Source: Front Microbiol. 2016 Aug 16;7:1255. doi: 10.3389/fmicb.2016.01255 (PMC4985556; doi:10.3389/fmicb.2016.01255)
Supplement: Table S5 — The alpha diversity indices of fungal OTUs across different treatments. [file Table5.XLSX]

## Sheet: alphadiv_all_metrics_table_mc29
Sample Label	Sample ID	chao1	observed_species	shannon	simpson	ACE	goods_coverage	berger_parker_d	brillouin_d	dominance	equitability	gini_index	simpson_reciprocal
1B.ITS	CouPB	92.7692	75	4.67531	0.92305	90.7437	0.965732	0.183801	3.06494	0.07695	0.750593	0.957492	12.9955
3F.ITS	ConPF	92.25	84	5.15253	0.945619	104.953	0.961606	0.162304	3.35407	0.0543814	0.80605	0.944386	18.3886
3B.ITS	ConPB	78.2308	57	4.51463	0.906661	87.5869	0.918919	0.253378	2.86953	0.0933391	0.773996	0.961444	10.7136
11F.ITS	ChlPF	85.0556	67	3.56004	0.7935	105.454	0.966452	0.414194	2.34452	0.2065	0.586876	0.974793	4.84262
11B.ITS	ChlPB	81	66	3.92811	0.867742	82.7005	0.969697	0.24531	2.58453	0.132258	0.649876	0.971192	7.56095
9F.ITS	FluPF	115.143	102	4.80014	0.919995	120.03	0.980583	0.204693	3.19569	0.0800054	0.719399	0.951541	12.4991
9B.ITS	FluPB	70.2143	58	3.56034	0.805179	79.8912	0.978236	0.407789	2.3665	0.194821	0.607776	0.977412	5.13291
4B.ITS	FluMB	134.75	107	4.17513	0.900156	146.89	0.983772	0.231579	2.82136	0.0998442	0.619321	0.968244	10.0156
5B.ITS	ChlKB	70.5455	61	3.56922	0.816014	72.2257	0.987913	0.380338	2.39347	0.183986	0.601817	0.977516	5.4352
7B.ITS	ConKB	82.5	66	3.52193	0.831122	89.544	0.980054	0.291024	2.35115	0.168878	0.582678	0.977813	5.92142
12B.ITS	ChlMB	78.2727	61	4.56781	0.922393	90.4694	0.967159	0.188834	3.00959	0.0776071	0.770192	0.963076	12.8854
4F.ITS	FluMF	144.107	119	4.50567	0.910128	155.436	0.979448	0.190373	3.024	0.0898716	0.653486	0.958885	11.127
10B.ITS	FluKB	56.1111	41	1.2487	0.276944	61.9643	0.985495	0.848976	0.818219	0.723056	0.233073	0.991818	1.38302
5F.ITS	ChlKF	80.1538	64	3.54257	0.836827	88.1797	0.983227	0.305112	2.37587	0.163173	0.590428	0.978554	6.12847
7F.ITS	ConKF	50.9091	40	1.61358	0.388097	59.4883	0.982202	0.777531	1.05851	0.611903	0.303194	0.990712	1.63424
12F.ITS	ChlMF	52.1429	41	4.10017	0.903851	53.6706	0.961078	0.185629	2.66022	0.096149	0.765307	0.973577	10.4005
6B.ITS	CouMB	79.2727	71	4.48422	0.911172	80.0208	0.986315	0.188661	2.99139	0.0888279	0.729172	0.963193	11.2577
1F.ITS	CouPF	67.3333	54	4.26393	0.909859	65.5704	0.969524	0.209524	2.79971	0.0901406	0.740923	0.969654	11.0938
8F.ITS	ConMF	89.4737	71	3.45768	0.840105	104.404	0.978939	0.25117	2.31628	0.159895	0.562248	0.97905	6.25409
2F.ITS	CouKF	49	32	0.535953	0.10492	65.9876	0.98807	0.945965	0.344391	0.89508	0.107191	0.994687	1.11722
6F.ITS	CouMF	71.1111	56	2.48273	0.541644	73.4288	0.986973	0.672797	1.65326	0.458356	0.427515	0.983324	2.18171
10F.ITS	FluKF	68.8333	53	2.58331	0.596333	73.2679	0.979079	0.626569	1.71041	0.403667	0.451003	0.98444	2.47729
8B.ITS	ConMB	49	34	2.86889	0.766932	67.0719	0.967546	0.352941	1.8924	0.233068	0.563913	0.986521	4.29059
2B.ITS	CouKB	68.3333	23	0.290539	0.054313	107.599	0.987663	0.972424	0.183384	0.945687	0.064228	0.995656	1.05743
